# Supplementary material for: Temporal landscape of human gut RNA and DNA virome in SARS-CoV-2 infection and severity
Source: Microbiome. 2021 Apr 14;9:91. doi: 10.1186/s40168-021-01008-x (PMC8044506; doi:10.1186/s40168-021-01008-x)
Supplement: Supplementary file 8 — Additional file 7: Supplementary Table 1. Subject characteristics and blood measurements. [file 40168_2021_1008_MOESM8_ESM.xlsx]

## Sheet: final
	Patient hospitalisation and follow up information								metadata		comorbidities																Antiviral					Abx	Blood measurements
Group	subject number	covid-19 severity	sample number	Day since first stool collection	throat_swab_positivity	symptom_onset_date	Discharge_date	the_first_date_of_throat_swab_negative	age	gender	Hypertension	Hyperlipidemia	Diabetes	Heart_disease	HBsAg	Rhinitis	Multiple_Sclerosis	Eczema	Gastric_ulcer	Acid_reflux_disease	HIV	Allergic_disease	Bowel disease	Hemorrhoids	Epilepsy	Asthma	Lopinavir-ritonavir	Oseltamivir	Ribavirin	Interferon Beta-1B	Remdesivir	Antibiotics	Baseline_PLT	Thrombocytopenia (PLT<150)	Baseline_Albumin	Baseline_ALP	Baseline_ALP_Xuln	Baseline_ALT	Baseline_AST	Baseline_GGT	Baseline_TBili	Baseline_INR	Baseline_Creatinine	Baseline_CRP	Baseline_ESR	Baseline_LDH	Baseline_Hb	Baseline_WCC	Leukopenia (WCC<3.5)
COVID-19	1	mild	A36	Day0	NO	2020-03-11	2020-04-17	2020-04-11	34	F	No	No	No	No	No	No	No	No	No	No	No	No	No	No	No	No	Yes	No	Yes	No	No	Not on antibiotic	371	0	42.3	74	0.711538	16.5	NA	NA	3	NA	56	0.4	NA	NA	12.5	6.57	0
COVID-19	1	mild	A07	Day5	NO	2020-03-11	2020-04-17	2020-04-11	34	F	No	No	No	No	No	No	No	No	No	No	No	No	No	No	No	No	Yes	No	Yes	No	No	Not on antibiotic	371	0	42.3	74	0.711538	16.5	NA	NA	3	NA	56	0.4	NA	NA	12.5	6.57	0
COVID-19	2	mild	I	Day0	YES	2020-02-20	2020-03-04	2020-02-29	33	M	No	No	No	No	No	No	No	No	No	No	No	No	No	No	No	No	Yes	Yes	Yes	Yes	No	Augmentin	135	1	46.1	58	0.449612	13.6	25	47	5	NA	87	0.346	10	198	14.8	3.22	1
COVID-19	2	mild	A02	Day19	NO	2020-02-20	2020-03-04	2020-02-29	33	M	No	No	No	No	No	No	No	No	No	No	No	No	No	No	No	No	Yes	Yes	Yes	Yes	No	Augmentin	135	1	46.1	58	0.449612	13.6	25	47	5	NA	87	0.346	10	198	14.8	3.22	1
COVID-19	3	severe	A16	Day0	YES	2020-03-25	2020-04-19	2020-04-17	38	F	No	No	No	No	No	No	No	No	No	No	No	No	No	No	No	No	No	No	No	No	Yes	Not on antibiotic	116	1	31.1	48	0.571429	31	33.4	NA	6.7	1.05	69	2.052	25	286	13.9	5.3	0
COVID-19	3	severe	A31	Day3	NO	2020-03-25	2020-04-19	2020-04-17	38	F	No	No	No	No	No	No	No	No	No	No	No	No	No	No	No	No	No	No	No	No	Yes	Not on antibiotic	116	1	31.1	48	0.571429	31	33.4	NA	6.7	1.05	69	2.052	25	286	13.9	5.3	0
COVID-19	3	severe	A39	Day5	NO	2020-03-25	2020-04-19	2020-04-17	38	F	No	No	No	No	No	No	No	No	No	No	No	No	No	No	No	No	No	No	No	No	Yes	Not on antibiotic	116	1	31.1	48	0.571429	31	33.4	NA	6.7	1.05	69	2.052	25	286	13.9	5.3	0
COVID-19	4	asymptomatic	A25	Day0	YES	2020-03-24	2020-05-12	2020-04-17	15	M	No	No	No	No	No	No	No	No	No	No	No	No	No	No	No	No	No	No	No	No	No	Not on antibiotic	227	0	42.7	165	0.369128	22	NA	NA	6.4	1.078	77	0.074	20	186	15.3	5	0
COVID-19	4	asymptomatic	A18	Day1	YES	2020-03-24	2020-05-12	2020-04-17	15	M	No	No	No	No	No	No	No	No	No	No	No	No	No	No	No	No	No	No	No	No	No	Not on antibiotic	227	0	42.7	165	0.369128	22	NA	NA	6.4	1.078	77	0.074	20	186	15.3	5	0
COVID-19	4	asymptomatic	A29	Day5	YES	2020-03-24	2020-05-12	2020-04-17	15	M	No	No	No	No	No	No	No	No	No	No	No	No	No	No	No	No	No	No	No	No	No	Not on antibiotic	227	0	42.7	165	0.369128	22	NA	NA	6.4	1.078	77	0.074	20	186	15.3	5	0
COVID-19	5	mild	A62	Day0	YES	2020-03-18	2020-04-27	2020-04-18	16	F	No	No	No	No	No	No	No	No	No	No	No	No	No	No	No	No	No	No	No	No	No	Not on antibiotic	247	0	39.9	66	0.381503	19	NA	NA	5.9	1.0087	82	1.417	24	429	13.2	5.2	0
COVID-19	5	mild	A35	Day2	YES	2020-03-18	2020-04-27	2020-04-18	16	F	No	No	No	No	No	No	No	No	No	No	No	No	No	No	No	No	No	No	No	No	No	Not on antibiotic	247	0	39.9	66	0.381503	19	NA	NA	5.9	1.0087	82	1.417	24	429	13.2	5.2	0
COVID-19	5	mild	A37	Day9	YES	2020-03-18	2020-04-27	2020-04-18	16	F	No	No	No	No	No	No	No	No	No	No	No	No	No	No	No	No	No	No	No	No	No	Not on antibiotic	247	0	39.9	66	0.381503	19	NA	NA	5.9	1.0087	82	1.417	24	429	13.2	5.2	0
COVID-19	6	mild	A139	Day0	YES	2020-03-20	2020-05-02	2020-04-06	19	M	No	No	No	No	No	No	No	Yes	No	No	No	No	No	No	No	No	No	No	No	No	No	Not on antibiotic	269	0	39.7	74	0.704762	22	22.8	NA	8.1	NA	84	0.022	4	232	15.2	5.7	0
COVID-19	6	mild	A22	Day15	NO	2020-03-20	2020-05-02	2020-04-06	19	M	No	No	No	No	No	No	No	Yes	No	No	No	No	No	No	No	No	No	No	No	No	No	Not on antibiotic	269	0	39.7	74	0.704762	22	22.8	NA	8.1	NA	84	0.022	4	232	15.2	5.7	0
COVID-19	7	mild	A15	Day0	YES	2020-03-11	2020-04-23	2020-04-08	18	F	No	No	No	No	No	No	No	No	No	No	No	No	No	No	No	No	No	No	No	No	No	Not on antibiotic	182	0	40.3	56	0.323699	18	24.4	NA	7.3	NA	54	0.029	NA	181	14.2	4.8	0
COVID-19	7	mild	A19	Day0	YES	2020-03-11	2020-04-23	2020-04-08	18	F	No	No	No	No	No	No	No	No	No	No	No	No	No	No	No	No	No	No	No	No	No	Not on antibiotic	182	0	40.3	56	0.323699	18	24.4	NA	7.3	NA	54	0.029	NA	181	14.2	4.8	0
COVID-19	7	mild	A24	Day3	NO	2020-03-11	2020-04-23	2020-04-08	18	F	No	No	No	No	No	No	No	No	No	No	No	No	No	No	No	No	No	No	No	No	No	Not on antibiotic	182	0	40.3	56	0.323699	18	24.4	NA	7.3	NA	54	0.029	NA	181	14.2	4.8	0
COVID-19	8	moderate	N1	Day0	YES	2020-03-06	2020-04-24	2020-03-22	22	F	No	No	No	No	No	No	No	No	No	No	No	No	No	No	No	No	No	No	No	No	No	Dequalinium Chloride Lozenge	170	0	39.6	42	0.5	9	26.1	NA	4.3	NA	58	0.043	NA	180	14.5	3.7	0
COVID-19	8	moderate	N2	Day2	YES	2020-03-06	2020-04-24	2020-03-22	22	F	No	No	No	No	No	No	No	No	No	No	No	No	No	No	No	No	No	No	No	No	No	Dequalinium Chloride Lozenge	170	0	39.6	42	0.5	9	26.1	NA	4.3	NA	58	0.043	NA	180	14.5	3.7	0
COVID-19	8	moderate	A03	Day5	YES	2020-03-06	2020-04-24	2020-03-22	22	F	No	No	No	No	No	No	No	No	No	No	No	No	No	No	No	No	No	No	No	No	No	Dequalinium Chloride Lozenge	170	0	39.6	42	0.5	9	26.1	NA	4.3	NA	58	0.043	NA	180	14.5	3.7	0
COVID-19	8	moderate	A45	Day7	YES	2020-03-06	2020-04-24	2020-03-22	22	F	No	No	No	No	No	No	No	No	No	No	No	No	No	No	No	No	No	No	No	No	No	Dequalinium Chloride Lozenge	170	0	39.6	42	0.5	9	26.1	NA	4.3	NA	58	0.043	NA	180	14.5	3.7	0
COVID-19	9	mild	A88	Day0	YES	2020-03-26	2020-05-11	2020-04-17	23	F	No	No	No	No	No	Yes	No	No	No	No	No	No	No	No	No	No	No	No	No	No	No	Not on antibiotic	199	0	43	50	0.595238	12	17.9	NA	4	NA	48	0.17	NA	146	14.1	2.9	1
COVID-19	9	mild	A117	Day7	YES	2020-03-26	2020-05-11	2020-04-17	23	F	No	No	No	No	No	Yes	No	No	No	No	No	No	No	No	No	No	No	No	No	No	No	Not on antibiotic	199	0	43	50	0.595238	12	17.9	NA	4	NA	48	0.17	NA	146	14.1	2.9	1
COVID-19	10	mild	A01	Day0	YES	2020-03-10	2020-04-09	2020-03-27	23	M	No	No	No	No	No	No	No	No	No	No	No	No	No	No	No	No	Yes	No	No	No	No	Not on antibiotic	250	0	51.4	71	0.550388	32.3	NA	NA	5	NA	75	0.41	NA	NA	14.6	8.09	0
COVID-19	10	mild	A143	Day2	YES	2020-03-10	2020-04-09	2020-03-27	23	M	No	No	No	No	No	No	No	No	No	No	No	No	No	No	No	No	Yes	No	No	No	No	Not on antibiotic	250	0	51.4	71	0.550388	32.3	NA	NA	5	NA	75	0.41	NA	NA	14.6	8.09	0
COVID-19	10	mild	A44	Day3	YES	2020-03-10	2020-04-09	2020-03-27	23	M	No	No	No	No	No	No	No	No	No	No	No	No	No	No	No	No	Yes	No	No	No	No	Not on antibiotic	250	0	51.4	71	0.550388	32.3	NA	NA	5	NA	75	0.41	NA	NA	14.6	8.09	0
COVID-19	10	mild	A47	Day5	YES	2020-03-10	2020-04-09	2020-03-27	23	M	No	No	No	No	No	No	No	No	No	No	No	No	No	No	No	No	Yes	No	No	No	No	Not on antibiotic	250	0	51.4	71	0.550388	32.3	NA	NA	5	NA	75	0.41	NA	NA	14.6	8.09	0
COVID-19	10	mild	A43	Day7	YES	2020-03-10	2020-04-09	2020-03-27	23	M	No	No	No	No	No	No	No	No	No	No	No	No	No	No	No	No	Yes	No	No	No	No	Not on antibiotic	250	0	51.4	71	0.550388	32.3	NA	NA	5	NA	75	0.41	NA	NA	14.6	8.09	0
COVID-19	10	mild	A30	Day9	YES	2020-03-10	2020-04-09	2020-03-27	23	M	No	No	No	No	No	No	No	No	No	No	No	No	No	No	No	No	Yes	No	No	No	No	Not on antibiotic	250	0	51.4	71	0.550388	32.3	NA	NA	5	NA	75	0.41	NA	NA	14.6	8.09	0
COVID-19	11	mild	A136	Day0	YES	NA	2020-04-07	2020-03-29	24	M	NA	NA	NA	NA	NA	NA	NA	NA	NA	NA	NA	NA	NA	NA	NA	NA	No	No	No	No	No	Not on antibiotic	245	0	40.9	53	0.504762	16	18.4	NA	8.4	NA	86	0.032	NA	160	15.8	6.4	0
COVID-19	11	mild	A89	Day7	YES	NA	2020-04-07	2020-03-29	24	M	NA	NA	NA	NA	NA	NA	NA	NA	NA	NA	NA	NA	NA	NA	NA	NA	No	No	No	No	No	Not on antibiotic	245	0	40.9	53	0.504762	16	18.4	NA	8.4	NA	86	0.032	NA	160	15.8	6.4	0
COVID-19	12	moderate	A126	Day0	YES	NA	2020-04-18	2020-04-10	26	F	No	No	No	No	No	No	No	No	No	No	No	No	No	No	No	No	Yes	No	Yes	No	No	Not on antibiotic	204	0	36.5	32	0.380952	17	21.7	NA	5.7	NA	71	0.028	NA	129	13	3.4	1
COVID-19	12	moderate	A102	Day18	NO	NA	2020-04-18	2020-04-10	26	F	No	No	No	No	No	No	No	No	No	No	No	No	No	No	No	No	Yes	No	Yes	No	No	Not on antibiotic	204	0	36.5	32	0.380952	17	21.7	NA	5.7	NA	71	0.028	NA	129	13	3.4	1
COVID-19	13	mild	A142	Day0	YES	2020-03-17	2020-04-28	2020-04-05	27	M	No	No	No	No	No	No	No	No	No	No	No	No	No	No	No	No	No	No	No	No	No	Augmentin	138	1	43.5	47	0.447619	18	17.9	NA	6.6	NA	78	0.957	NA	198	14.4	4.3	0
COVID-19	13	mild	A138	Day5	YES	2020-03-17	2020-04-28	2020-04-05	27	M	No	No	No	No	No	No	No	No	No	No	No	No	No	No	No	No	No	No	No	No	No	Augmentin	138	1	43.5	47	0.447619	18	17.9	NA	6.6	NA	78	0.957	NA	198	14.4	4.3	0
COVID-19	13	mild	A140	Day10	YES	2020-03-17	2020-04-28	2020-04-05	27	F	No	No	No	No	No	No	No	No	No	No	No	No	No	No	No	No	No	No	No	No	No	Not on antibiotic	266	0	42.1	44	0.52381	34	39.2	NA	6.6	0.9643	93	0.156	11	221	15.2	4.8	0
COVID-19	13	mild	A134	Day14	YES	2020-03-17	2020-04-28	2020-04-05	27	F	No	No	No	No	No	No	No	No	No	No	No	No	No	No	No	No	No	No	No	No	No	Not on antibiotic	266	0	42.1	44	0.52381	34	39.2	NA	6.6	0.9643	93	0.156	11	221	15.2	4.8	0
COVID-19	14	mild	A119	Day0	YES	2020-03-28	2020-05-12	2020-05-03	29	M	No	No	No	No	No	No	No	No	No	No	No	No	No	No	No	No	No	No	No	No	No	Not on antibiotic	172	0	36.5	46	0.438095	9	17.3	NA	5.6	NA	65	0.038	4	150	15.2	4.5	0
COVID-19	14	mild	A91	Day4	YES	2020-03-28	2020-05-12	2020-05-03	29	M	No	No	No	No	No	No	No	No	No	No	No	No	No	No	No	No	No	No	No	No	No	Not on antibiotic	172	0	36.5	46	0.438095	9	17.3	NA	5.6	NA	65	0.038	4	150	15.2	4.5	0
COVID-19	15	mild	A129	Day0	YES	2020-03-18	2020-04-09	2020-03-30	60	M	Yes	No	No	No	No	No	No	No	No	No	No	No	No	No	No	No	Yes	No	Yes	Yes	No	1. Augmentin 2.Doxycycline hyclate 3.Ceftrixaxone Disodium	288	0	39.9	43	0.333333	30.7	NA	NA	8	1.23	95	29.818	NA	NA	14.9	8.2	0
COVID-19	15	mild	A130	Day5	YES	2020-03-18	2020-04-09	2020-03-30	60	M	Yes	No	No	No	No	No	No	No	No	No	No	No	No	No	No	No	Yes	No	Yes	Yes	No	1. Augmentin 2.Doxycycline hyclate 3.Ceftrixaxone Disodium	288	0	39.9	43	0.333333	30.7	NA	NA	8	1.23	95	29.818	NA	NA	14.9	8.2	0
COVID-19	16	mild	A104	Day0	NO	2020-03-24	2020-04-28	2020-04-25	57	F	No	No	No	No	No	No	No	No	No	No	No	No	No	No	No	No	No	No	No	No	Yes	Not on antibiotic	86	1	34.6	44	0.303448	13	21.6	NA	5.6	NA	46	1.641	NA	168	13.1	2.7	1
COVID-19	16	mild	A95	Day6	NO	2020-03-24	2020-04-28	2020-04-25	57	F	No	No	No	No	No	No	No	No	No	No	No	No	No	No	No	No	No	No	No	No	Yes	Not on antibiotic	86	1	34.6	44	0.303448	13	21.6	NA	5.6	NA	46	1.641	NA	168	13.1	2.7	1
COVID-19	17	mild	A133	Day0	YES	2020-03-16	2020-04-11	2020-04-09	23	F	No	No	No	No	No	No	No	No	No	No	No	No	No	No	No	No	No	No	No	No	No	Not on antibiotic	213	0	42.9	38	0.452381	22	NA	NA	10.1	NA	77	0.016	NA	137	13.1	5	0
COVID-19	17	mild	A111	Day1	YES	2020-03-16	2020-04-11	2020-04-09	23	F	No	No	No	No	No	No	No	No	No	No	No	No	No	No	No	No	No	No	No	No	No	Not on antibiotic	213	0	42.9	38	0.452381	22	NA	NA	10.1	NA	77	0.016	NA	137	13.1	5	0
COVID-19	18	moderate	H3	Day0	NO	2020-02-10	2020-03-12	2020-03-08	39	F	No	No	No	No	No	No	No	No	No	No	No	No	No	No	No	No	Yes	Yes	No	No	No	1.Ceftrixaxone Disodium 2.Doxycycline hyclate	164	0	35.6	67	0.644231	19.8	32	59	6	NA	71	16.61	49	413	12.8	5.21	0
COVID-19	18	moderate	H4	Day3	NO	2020-02-10	2020-03-12	2020-03-08	39	F	No	No	No	No	No	No	No	No	No	No	No	No	No	No	No	No	Yes	Yes	No	No	No	1.Ceftrixaxone Disodium 2.Doxycycline hyclate	164	0	35.6	67	0.644231	19.8	32	59	6	NA	71	16.61	49	413	12.8	5.21	0
COVID-19	18	moderate	A10	Day25	NO	2020-02-10	2020-03-12	2020-03-08	39	F	No	No	No	No	No	No	No	No	No	No	No	No	No	No	No	No	Yes	Yes	No	No	No	1.Ceftrixaxone Disodium 2.Doxycycline hyclate	164	0	35.6	67	0.644231	19.8	32	59	6	NA	71	16.61	49	413	12.8	5.21	0
COVID-19	19	moderate	A108	Day0	NO	2020-03-19	2020-05-08	2020-04-16	26	M	No	No	No	No	No	No	No	No	No	No	No	No	No	No	Yes	No	Yes	No	Yes	No	No	1. Augmentin 2.Ceftrixaxone Disodium	264	0	34.4	79	0.752381	103	51.6	NA	13.6	NA	83	2.463	NA	280	13	8.6	0
COVID-19	19	moderate	A105	Day4	NO	2020-03-19	2020-05-08	2020-04-16	26	M	No	No	No	No	No	No	No	No	No	No	No	No	No	No	Yes	No	Yes	No	Yes	No	No	1. Augmentin 2.Ceftrixaxone Disodium	264	0	34.4	79	0.752381	103	51.6	NA	13.6	NA	83	2.463	NA	280	13	8.6	0
COVID-19	20	mild	O1	Day0	YES	NA	2020-03-15	2020-03-03	47	F	No	No	No	No	No	No	No	No	No	No	No	No	No	No	No	No	Yes	No	Yes	Yes	No	1.Augmentin 2.Dequalinium Chloride Lozenge	229	0	44.3	54	0.519231	27.3	26	46	8	NA	68	0.05	25	163	13.5	9.42	0
COVID-19	20	mild	O2	Day1	NO	NA	2020-03-15	2020-03-03	47	F	No	No	No	No	No	No	No	No	No	No	No	No	No	No	No	No	Yes	No	Yes	Yes	No	1.Augmentin 2.Dequalinium Chloride Lozenge	229	0	44.3	54	0.519231	27.3	26	46	8	NA	68	0.05	25	163	13.5	9.42	0
COVID-19	20	mild	O3	Day4	NO	NA	2020-03-15	2020-03-03	47	F	No	No	No	No	No	No	No	No	No	No	No	No	No	No	No	No	Yes	No	Yes	Yes	No	1.Augmentin 2.Dequalinium Chloride Lozenge	229	0	44.3	54	0.519231	27.3	26	46	8	NA	68	0.05	25	163	13.5	9.42	0
COVID-19	20	mild	O4	Day6	YES	NA	2020-03-15	2020-03-03	47	F	No	No	No	No	No	No	No	No	No	No	No	No	No	No	No	No	Yes	No	Yes	Yes	No	1.Augmentin 2.Dequalinium Chloride Lozenge	229	0	44.3	54	0.519231	27.3	26	46	8	NA	68	0.05	25	163	13.5	9.42	0
COVID-19	20	mild	O5	Day7	YES	NA	2020-03-15	2020-03-03	47	F	No	No	No	No	No	No	No	No	No	No	No	No	No	No	No	No	Yes	No	Yes	Yes	No	1.Augmentin 2.Dequalinium Chloride Lozenge	229	0	44.3	54	0.519231	27.3	26	46	8	NA	68	0.05	25	163	13.5	9.42	0
COVID-19	20	mild	O6	Day9	YES	NA	2020-03-15	2020-03-03	47	F	No	No	No	No	No	No	No	No	No	No	No	No	No	No	No	No	Yes	No	Yes	Yes	No	1.Augmentin 2.Dequalinium Chloride Lozenge	229	0	44.3	54	0.519231	27.3	26	46	8	NA	68	0.05	25	163	13.5	9.42	0
COVID-19	20	mild	A04	Day11	YES	NA	2020-03-15	2020-03-03	47	F	No	No	No	No	No	No	No	No	No	No	No	No	No	No	No	No	Yes	No	Yes	Yes	No	1.Augmentin 2.Dequalinium Chloride Lozenge	229	0	44.3	54	0.519231	27.3	26	46	8	NA	68	0.05	25	163	13.5	9.42	0
COVID-19	20	mild	A14	Day29	NO	NA	2020-03-15	2020-03-03	47	F	No	No	No	No	No	No	No	No	No	No	No	No	No	No	No	No	Yes	No	Yes	Yes	No	1.Augmentin 2.Dequalinium Chloride Lozenge	229	0	44.3	54	0.519231	27.3	26	46	8	NA	68	0.05	25	163	13.5	9.42	0
COVID-19	21	moderate	J3	Day0	NO	2020-02-12	2020-03-13	2020-03-02	70	F	Yes	No	No	Yes	No	No	No	No	No	No	No	No	No	No	No	No	Yes	No	Yes	Yes	No	Ceftrixaxone Disodium	427	0	43.3	115	1.10577	13.7	19	22	5	NA	56	0.266	14	224	14.2	12.08	0
COVID-19	21	moderate	J5	Day4	NO	2020-02-12	2020-03-13	2020-03-02	70	F	Yes	No	No	Yes	No	No	No	No	No	No	No	No	No	No	No	No	Yes	No	Yes	Yes	No	Ceftrixaxone Disodium	427	0	43.3	115	1.10577	13.7	19	22	5	NA	56	0.266	14	224	14.2	12.08	0
COVID-19	21	moderate	J4	Day5	NO	2020-02-12	2020-03-13	2020-03-02	70	F	Yes	No	No	Yes	No	No	No	No	No	No	No	No	No	No	No	No	Yes	No	Yes	Yes	No	Ceftrixaxone Disodium	427	0	43.3	115	1.10577	13.7	19	22	5	NA	56	0.266	14	224	14.2	12.08	0
COVID-19	21	moderate	A40	Day20	NO	2020-02-12	2020-03-13	2020-03-02	70	F	Yes	No	No	Yes	No	No	No	No	No	No	No	No	No	No	No	No	Yes	No	Yes	Yes	No	Ceftrixaxone Disodium	427	0	43.3	115	1.10577	13.7	19	22	5	NA	56	0.266	14	224	14.2	12.08	0
COVID-19	22	mild	A59	Day0	YES	NA	2020-05-03	2020-04-28	28	M	No	No	No	No	No	No	No	No	No	No	No	No	No	No	No	No	No	No	No	No	No	Not on antibiotic	185	0	37.5	68	0.647619	26	21.9	NA	9	NA	92	0.085	2	158	16.5	4	0
COVID-19	22	mild	A21	Day3	YES	NA	2020-05-03	2020-04-28	28	M	No	No	No	No	No	No	No	No	No	No	No	No	No	No	No	No	No	No	No	No	No	Not on antibiotic	185	0	37.5	68	0.647619	26	21.9	NA	9	NA	92	0.085	2	158	16.5	4	0
COVID-19	22	mild	A34	Day6	YES	NA	2020-05-03	2020-04-28	28	M	No	No	No	No	No	No	No	No	No	No	No	No	No	No	No	No	No	No	No	No	No	Not on antibiotic	185	0	37.5	68	0.647619	26	21.9	NA	9	NA	92	0.085	2	158	16.5	4	0
COVID-19	23	critical	C1	Day0	YES	2020-02-02	2020-03-15	2020-02-27	43	M	No	No	No	No	No	No	No	No	No	No	No	No	No	No	No	No	Yes	No	Yes	Yes	No	1.Augmentin 2.Doxycycline hyclate 3. Piperacillin+Tazobactam injection 4.Piperacillin+Tazobactam injection 5. Gentamicin. 6.Levofloxacin 7.Daptomycin injection	125	1	35.7	55	0.52381	21	72	398	10.5	1.0505	76	1.363	NA	204	15	3.2	1
COVID-19	23	critical	C2	Day3	YES	2020-02-02	2020-03-15	2020-02-27	43	M	No	No	No	No	No	No	No	No	No	No	No	No	No	No	No	No	Yes	No	Yes	Yes	No	1.Augmentin 2.Doxycycline hyclate 3. Piperacillin+Tazobactam injection 4.Piperacillin+Tazobactam injection 5. Gentamicin. 6.Levofloxacin 7.Daptomycin injection	125	1	35.7	55	0.52381	21	72	398	10.5	1.0505	76	1.363	NA	204	15	3.2	1
COVID-19	23	critical	C3	Day4	NO	2020-02-02	2020-03-15	2020-02-27	43	M	No	No	No	No	No	No	No	No	No	No	No	No	No	No	No	No	Yes	No	Yes	Yes	No	1.Augmentin 2.Doxycycline hyclate 3. Piperacillin+Tazobactam injection 4.Piperacillin+Tazobactam injection 5. Gentamicin. 6.Levofloxacin 7.Daptomycin injection	125	1	35.7	55	0.52381	21	72	398	10.5	1.0505	76	1.363	NA	204	15	3.2	1
COVID-19	23	critical	C4	Day14	NO	2020-02-02	2020-03-15	2020-02-27	43	M	No	No	No	No	No	No	No	No	No	No	No	No	No	No	No	No	Yes	No	Yes	Yes	No	1.Augmentin 2.Doxycycline hyclate 3. Piperacillin+Tazobactam injection 4.Piperacillin+Tazobactam injection 5. Gentamicin. 6.Levofloxacin 7.Daptomycin injection	125	1	35.7	55	0.52381	21	72	398	10.5	1.0505	76	1.363	NA	204	15	3.2	1
COVID-19	23	critical	A05	Day35	NO	2020-02-02	2020-03-15	2020-02-27	43	M	No	No	No	No	No	No	No	No	No	No	No	No	No	No	No	No	Yes	No	Yes	Yes	No	1.Augmentin 2.Doxycycline hyclate 3. Piperacillin+Tazobactam injection 4.Piperacillin+Tazobactam injection 5. Gentamicin. 6.Levofloxacin 7.Daptomycin injection	125	1	35.7	55	0.52381	21	72	398	10.5	1.0505	76	1.363	NA	204	15	3.2	1
COVID-19	24	moderate	L1	Day0	YES	2020-02-12	2020-05-07	2020-03-19	72	F	Yes	Yes	No	No	No	No	No	No	No	No	No	No	No	No	No	No	Yes	No	Yes	No	No	1.Azithromycin 2.Ceftrixaxone Disodium	596	0	37.4	83	0.798077	14.5	30	21	6	NA	77	0.2	NA	228	11.3	10.85	0
COVID-19	24	moderate	L2	Day1	YES	2020-02-12	2020-05-07	2020-03-19	72	F	Yes	Yes	No	No	No	No	No	No	No	No	No	No	No	No	No	No	Yes	No	Yes	No	No	1.Azithromycin 2.Ceftrixaxone Disodium	596	0	37.4	83	0.798077	14.5	30	21	6	NA	77	0.2	NA	228	11.3	10.85	0
COVID-19	24	moderate	L3	Day2	YES	2020-02-12	2020-05-07	2020-03-19	72	F	Yes	Yes	No	No	No	No	No	No	No	No	No	No	No	No	No	No	Yes	No	Yes	No	No	1.Azithromycin 2.Ceftrixaxone Disodium	596	0	37.4	83	0.798077	14.5	30	21	6	NA	77	0.2	NA	228	11.3	10.85	0
COVID-19	24	moderate	L7	Day10	YES	2020-02-12	2020-05-07	2020-03-19	72	F	Yes	Yes	No	No	No	No	No	No	No	No	No	No	No	No	No	No	Yes	No	Yes	No	No	1.Azithromycin 2.Ceftrixaxone Disodium	596	0	37.4	83	0.798077	14.5	30	21	6	NA	77	0.2	NA	228	11.3	10.85	0
COVID-19	25	mild	A100	Day0	YES	NA	2020-04-21	2020-04-14	42	M	No	No	No	No	No	No	No	No	No	No	No	No	No	No	No	No	No	No	No	No	No	Not on antibiotic	383	0	42.3	71	0.67619	21	22.8	NA	19.6	NA	88	0.123	NA	184	16	10.4	0
COVID-19	25	mild	A116	Day6	YES	NA	2020-04-21	2020-04-14	42	M	No	No	No	No	No	No	No	No	No	No	No	No	No	No	No	No	No	No	No	No	No	Not on antibiotic	383	0	42.3	71	0.67619	21	22.8	NA	19.6	NA	88	0.123	NA	184	16	10.4	0
COVID-19	26	moderate	G6	Day0	NO	2020-02-18	2020-03-08	2020-03-01	48	M	Yes	Yes	Yes	No	No	No	No	No	No	No	No	No	No	No	No	No	Yes	No	Yes	Yes	No	Augmentin	182	0	39.7	57	0.44186	30.3	22	90	9	NA	76	5.17	NA	408	15.8	5.78	0
COVID-19	26	moderate	G7	Day2	NO	2020-02-18	2020-03-08	2020-03-01	48	M	Yes	Yes	Yes	No	No	No	No	No	No	No	No	No	No	No	No	No	Yes	No	Yes	Yes	No	Augmentin	182	0	39.7	57	0.44186	30.3	22	90	9	NA	76	5.17	NA	408	15.8	5.78	0
COVID-19	26	moderate	A124	Day29	NO	2020-02-18	2020-03-08	2020-03-01	48	M	Yes	Yes	Yes	No	No	No	No	No	No	No	No	No	No	No	No	No	Yes	No	Yes	Yes	No	Augmentin	182	0	39.7	57	0.44186	30.3	22	90	9	NA	76	5.17	NA	408	15.8	5.78	0
COVID-19	27	severe	K1	Day0	YES	2020-02-12	2020-03-17	2020-02-29	62	M	Yes	Yes	No	No	No	No	No	No	No	No	No	No	No	No	No	No	Yes	Yes	No	No	No	1. Ceftrixaxone Disodium 2. Doxycycline hyclate 3. Sulperazon	408	0	34.5	244	1.89147	41.9	18	42	8	NA	94	33.99	21	349	13.6	11.3	0
COVID-19	27	severe	K2	Day5	YES	2020-02-12	2020-03-17	2020-02-29	62	M	Yes	Yes	No	No	No	No	No	No	No	No	No	No	No	No	No	No	Yes	Yes	No	No	No	1. Ceftrixaxone Disodium 2. Doxycycline hyclate 3. Sulperazon	408	0	34.5	244	1.89147	41.9	18	42	8	NA	94	33.99	21	349	13.6	11.3	0
COVID-19	27	severe	A58	Day12	YES	2020-02-12	2020-03-17	2020-02-29	62	M	Yes	Yes	No	No	No	No	No	No	No	No	No	No	No	No	No	No	Yes	Yes	No	No	No	1. Ceftrixaxone Disodium 2. Doxycycline hyclate 3. Sulperazon	408	0	34.5	244	1.89147	41.9	18	42	8	NA	94	33.99	21	349	13.6	11.3	0
COVID-19	27	severe	A09	Day30	NO	2020-02-12	2020-03-17	2020-02-29	62	M	Yes	Yes	No	No	No	No	No	No	No	No	No	No	No	No	No	No	Yes	Yes	No	No	No	1. Ceftrixaxone Disodium 2. Doxycycline hyclate 3. Sulperazon	408	0	34.5	244	1.89147	41.9	18	42	8	NA	94	33.99	21	349	13.6	11.3	0
COVID-19	28	moderate	A56	Day0	YES	2020-03-09	2020-04-09	2020-03-30	59	M	No	No	No	No	No	No	No	No	No	No	No	No	No	No	No	No	Yes	No	Yes	No	Yes	Augmentin	240	0	34.9	96	0.914286	16	33.2	9	6.4	1.13	55	3.484	NA	198	15.3	6.1	0
COVID-19	28	moderate	A50	Day2	YES	2020-03-09	2020-04-09	2020-03-30	59	M	No	No	No	No	No	No	No	No	No	No	No	No	No	No	No	No	Yes	No	Yes	No	Yes	Augmentin	240	0	34.9	96	0.914286	16	33.2	9	6.4	1.13	55	3.484	NA	198	15.3	6.1	0
COVID-19	28	moderate	A12	Day5	YES	2020-03-09	2020-04-09	2020-03-30	59	M	No	No	No	No	No	No	No	No	No	No	No	No	No	No	No	No	Yes	No	Yes	No	Yes	Augmentin	240	0	34.9	96	0.914286	16	33.2	9	6.4	1.13	55	3.484	NA	198	15.3	6.1	0
COVID-19	28	moderate	A08	Day9	YES	2020-03-09	2020-04-09	2020-03-30	59	M	No	No	No	No	No	No	No	No	No	No	No	No	No	No	No	No	Yes	No	Yes	No	Yes	Augmentin	240	0	34.9	96	0.914286	16	33.2	9	6.4	1.13	55	3.484	NA	198	15.3	6.1	0
COVID-19	29	mild	A46	Day0	YES	2020-03-10	2020-03-31	2020-03-30	63	F	No	No	No	No	No	No	No	No	No	No	No	No	No	No	No	No	Yes	No	Yes	Yes	No	Ceftrixaxone Disodium	268	0	44.4	77	0.740385	100.3	20	NA	6	1.06	65	0.22	92	229	12.6	3.35	1
COVID-19	29	mild	A48	Day2	YES	2020-03-10	2020-03-31	2020-03-30	63	F	No	No	No	No	No	No	No	No	No	No	No	No	No	No	No	No	Yes	No	Yes	Yes	No	Ceftrixaxone Disodium	268	0	44.4	77	0.740385	100.3	20	NA	6	1.06	65	0.22	92	229	12.6	3.35	1
COVID-19	29	mild	A28	Day4	YES	2020-03-10	2020-03-31	2020-03-30	63	F	No	No	No	No	No	No	No	No	No	No	No	No	No	No	No	No	Yes	No	Yes	Yes	No	Ceftrixaxone Disodium	268	0	44.4	77	0.740385	100.3	20	NA	6	1.06	65	0.22	92	229	12.6	3.35	1
COVID-19	29	mild	A17	Day6	YES	2020-03-10	2020-03-31	2020-03-30	63	F	No	No	No	No	No	No	No	No	No	No	No	No	No	No	No	No	Yes	No	Yes	Yes	No	Ceftrixaxone Disodium	268	0	44.4	77	0.740385	100.3	20	NA	6	1.06	65	0.22	92	229	12.6	3.35	1
COVID-19	30	moderate	A38	Day0	YES	2020-03-26	2020-04-22	2020-04-14	67	M	Yes	No	No	No	No	No	No	No	No	No	No	No	No	No	No	No	No	No	No	No	No	Piperacillin+Tazobactam injection	199	0	38	72	0.685714	34	29.9	NA	11	1.0953	93	0.253	NA	179	14.6	4.2	0
COVID-19	30	moderate	A23	Day7	NO	2020-03-26	2020-04-22	2020-04-14	67	M	Yes	No	No	No	No	No	No	No	No	No	No	No	No	No	No	No	No	No	No	No	No	Piperacillin+Tazobactam injection	199	0	38	72	0.685714	34	29.9	NA	11	1.0953	93	0.253	NA	179	14.6	4.2	0
COVID-19	30	moderate	A57	Day8	NO	2020-03-26	2020-04-22	2020-04-14	67	M	Yes	No	No	No	No	No	No	No	No	No	No	No	No	No	No	No	No	No	No	No	No	Piperacillin+Tazobactam injection	199	0	38	72	0.685714	34	29.9	NA	11	1.0953	93	0.253	NA	179	14.6	4.2	0
COVID-19	31	severe	F1	Day0	YES	2020-02-06	2020-03-05	2020-02-24	72	M	No	No	No	Yes	No	No	No	No	No	No	No	No	No	No	No	No	Yes	No	Yes	Yes	No	1.Augmentin 2.Doxycycline hyclate 3.Ceftrixaxone Disodium	117	1	32.5	68	0.527132	29.4	28	56	15	NA	78	19.38	34	613	16.2	8.53	0
COVID-19	31	severe	F2	Day1	YES	2020-02-06	2020-03-05	2020-02-24	72	M	No	No	No	Yes	No	No	No	No	No	No	No	No	No	No	No	No	Yes	No	Yes	Yes	No	1.Augmentin 2.Doxycycline hyclate 3.Ceftrixaxone Disodium	117	1	32.5	68	0.527132	29.4	28	56	15	NA	78	19.38	34	613	16.2	8.53	0
COVID-19	31	severe	A64	Day24	YES	2020-02-06	2020-03-05	2020-02-24	72	M	No	No	No	Yes	No	No	No	No	No	No	No	No	No	No	No	No	Yes	No	Yes	Yes	No	1.Augmentin 2.Doxycycline hyclate 3.Ceftrixaxone Disodium	117	1	32.5	68	0.527132	29.4	28	56	15	NA	78	19.38	34	613	16.2	8.53	0
COVID-19	32	moderate	A122	Day0	NO	2020-03-25	2020-04-28	2020-04-18	61	M	No	No	No	No	No	No	No	No	No	No	No	No	No	No	No	No	No	No	No	No	Yes	Dequalinium Chloride Lozenge	140	1	33.5	75	0.714286	38	41.1	NA	13.9	NA	75	2.678	NA	285	15.9	4.5	0
COVID-19	32	moderate	A94	Day3	NO	2020-03-25	2020-04-28	2020-04-18	61	M	No	No	No	No	No	No	No	No	No	No	No	No	No	No	No	No	No	No	No	No	Yes	Dequalinium Chloride Lozenge	140	1	33.5	75	0.714286	38	41.1	NA	13.9	NA	75	2.678	NA	285	15.9	4.5	0
COVID-19	33	moderate	E1	Day0	YES	2020-02-11	2020-03-05	2020-02-29	58	M	No	No	No	No	No	No	No	No	No	No	No	No	No	No	No	No	Yes	Yes	Yes	No	No	1.Augmentin 2.Doxycycline hyclate 3.Ceftrixaxone Disodium	186	0	42.2	56	0.434109	56.5	36	110	8	NA	96	1.79	75	280	14.9	6.84	0
COVID-19	33	moderate	E2	Day3	YES	2020-02-11	2020-03-05	2020-02-29	58	M	No	No	No	No	No	No	No	No	No	No	No	No	No	No	No	No	Yes	Yes	Yes	No	No	1.Augmentin 2.Doxycycline hyclate 3.Ceftrixaxone Disodium	186	0	42.2	56	0.434109	56.5	36	110	8	NA	96	1.79	75	280	14.9	6.84	0
COVID-19	33	moderate	E3	Day5	YES	2020-02-11	2020-03-05	2020-02-29	58	M	No	No	No	No	No	No	No	No	No	No	No	No	No	No	No	No	Yes	Yes	Yes	No	No	1.Augmentin 2.Doxycycline hyclate 3.Ceftrixaxone Disodium	186	0	42.2	56	0.434109	56.5	36	110	8	NA	96	1.79	75	280	14.9	6.84	0
COVID-19	33	moderate	E4	Day9	NO	2020-02-11	2020-03-05	2020-02-29	58	M	No	No	No	No	No	No	No	No	No	No	No	No	No	No	No	No	Yes	Yes	Yes	No	No	1.Augmentin 2.Doxycycline hyclate 3.Ceftrixaxone Disodium	186	0	42.2	56	0.434109	56.5	36	110	8	NA	96	1.79	75	280	14.9	6.84	0
COVID-19	33	moderate	E5	Day11	NO	2020-02-11	2020-03-05	2020-02-29	58	M	No	No	No	No	No	No	No	No	No	No	No	No	No	No	No	No	Yes	Yes	Yes	No	No	1.Augmentin 2.Doxycycline hyclate 3.Ceftrixaxone Disodium	186	0	42.2	56	0.434109	56.5	36	110	8	NA	96	1.79	75	280	14.9	6.84	0
COVID-19	33	moderate	A49	Day27	NO	2020-02-11	2020-03-05	2020-02-29	58	M	No	No	No	No	No	No	No	No	No	No	No	No	No	No	No	No	Yes	Yes	Yes	No	No	1.Augmentin 2.Doxycycline hyclate 3.Ceftrixaxone Disodium	186	0	42.2	56	0.434109	56.5	36	110	8	NA	96	1.79	75	280	14.9	6.84	0
COVID-19	34	critical	A1	Day0	YES	2020-01-28	2020-03-11	2020-02-23	65	F	Yes	No	No	No	Yes	No	No	No	No	No	No	No	No	No	No	No	Yes	Yes	Yes	No	No	1.Augmentin 2.Ceftrixaxone Disodium 3.Doxycycline hyclate 4.Piperacillin+Tazobactam injection	134	1	31.5	32	0.22069	121	NA	NA	5	1.1008	58	11.354	70	507	13.4	4.1	0
COVID-19	34	critical	A2	Day5	NO	2020-01-28	2020-03-11	2020-02-23	65	F	Yes	No	No	No	Yes	No	No	No	No	No	No	No	No	No	No	No	Yes	Yes	Yes	No	No	1.Augmentin 2.Ceftrixaxone Disodium 3.Doxycycline hyclate 4.Piperacillin+Tazobactam injection	134	1	31.5	32	0.22069	121	NA	NA	5	1.1008	58	11.354	70	507	13.4	4.1	0
COVID-19	34	critical	A3	Day9	NO	2020-01-28	2020-03-11	2020-02-23	65	F	Yes	No	No	No	Yes	No	No	No	No	No	No	No	No	No	No	No	Yes	Yes	Yes	No	No	1.Augmentin 2.Ceftrixaxone Disodium 3.Doxycycline hyclate 4.Piperacillin+Tazobactam injection	134	1	31.5	32	0.22069	121	NA	NA	5	1.1008	58	11.354	70	507	13.4	4.1	0
COVID-19	34	critical	A4	Day15	NO	2020-01-28	2020-03-11	2020-02-23	65	F	Yes	No	No	No	Yes	No	No	No	No	No	No	No	No	No	No	No	Yes	Yes	Yes	No	No	1.Augmentin 2.Ceftrixaxone Disodium 3.Doxycycline hyclate 4.Piperacillin+Tazobactam injection	134	1	31.5	32	0.22069	121	NA	NA	5	1.1008	58	11.354	70	507	13.4	4.1	0
COVID-19	35	severe	A52	Day0	YES	2020-03-10	2020-04-24	2020-03-30	67	M	Yes	No	No	No	No	No	No	No	No	No	No	No	No	No	No	No	Yes	No	Yes	No	Yes	1.Azithromycin 2.Augmentin	117	1	40.1	48	0.457143	46	33.4	NA	11.3	0.9916	77	0.382	NA	198	16	6.9	0
COVID-19	35	severe	A51	Day2	YES	2020-03-10	2020-04-24	2020-03-30	67	M	Yes	No	No	No	No	No	No	No	No	No	No	No	No	No	No	No	Yes	No	Yes	No	Yes	1.Azithromycin 2.Augmentin	117	1	40.1	48	0.457143	46	33.4	NA	11.3	0.9916	77	0.382	NA	198	16	6.9	0
COVID-19	35	severe	A55	Day5	YES	2020-03-10	2020-04-24	2020-03-30	67	M	Yes	No	No	No	No	No	No	No	No	No	No	No	No	No	No	No	Yes	No	Yes	No	Yes	1.Azithromycin 2.Augmentin	117	1	40.1	48	0.457143	46	33.4	NA	11.3	0.9916	77	0.382	NA	198	16	6.9	0
COVID-19	35	severe	A06	Day8	YES	2020-03-10	2020-04-24	2020-03-30	67	M	Yes	No	No	No	No	No	No	No	No	No	No	No	No	No	No	No	Yes	No	Yes	No	Yes	1.Azithromycin 2.Augmentin	117	1	40.1	48	0.457143	46	33.4	NA	11.3	0.9916	77	0.382	NA	198	16	6.9	0
COVID-19	35	severe	A41	Day12	NO	2020-03-10	2020-04-24	2020-03-30	67	M	Yes	No	No	No	No	No	No	No	No	No	No	No	No	No	No	No	Yes	No	Yes	No	Yes	1.Azithromycin 2.Augmentin	117	1	40.1	48	0.457143	46	33.4	NA	11.3	0.9916	77	0.382	NA	198	16	6.9	0
COVID-19	36	mild	A42	Day0	YES	2020-03-10	2020-04-16	2020-03-23	63	M	No	No	No	No	No	No	No	No	No	No	No	No	No	No	No	No	Yes	No	Yes	Yes	No	Not on antibiotic	192	0	43.1	69	0.534884	25.9	33.5	41.7	14	NA	88	0.9	NA	205	13	4.05	0
COVID-19	36	mild	A32	Day4	YES	2020-03-10	2020-04-16	2020-03-23	63	M	No	No	No	No	No	No	No	No	No	No	No	No	No	No	No	No	Yes	No	Yes	Yes	No	Not on antibiotic	192	0	43.1	69	0.534884	25.9	33.5	41.7	14	NA	88	0.9	NA	205	13	4.05	0
COVID-19	36	mild	A26	Day6	YES	2020-03-10	2020-04-16	2020-03-23	63	M	No	No	No	No	No	No	No	No	No	No	No	No	No	No	No	No	Yes	No	Yes	Yes	No	Not on antibiotic	192	0	43.1	69	0.534884	25.9	33.5	41.7	14	NA	88	0.9	NA	205	13	4.05	0
COVID-19	37	mild	A92	Day0	YES	NA	2020-04-14	2020-04-13	49	F	No	No	No	No	No	Yes	No	No	No	No	No	No	No	No	No	No	Yes	No	Yes	Yes	No	Not on antibiotic	190	0	36.8	47	0.559524	39	31.7	NA	3.7	0.8871	70	0.475	NA	181	14	3.6	0
COVID-19	37	mild	A109	Day3	YES	NA	2020-04-14	2020-04-13	49	F	No	No	No	No	No	Yes	No	No	No	No	No	No	No	No	No	No	Yes	No	Yes	Yes	No	Not on antibiotic	190	0	36.8	47	0.559524	39	31.7	NA	3.7	0.8871	70	0.475	NA	181	14	3.6	0
COVID-19	38	mild	A135			2020-03-17	2020-04-04	-	32	F	No	No	No	No	Yes	No	No	No	No	No	No	Yes	No	No	No	No	No	No	No	No	No	Not on antibiotic	218	0	40.4	75	0.892857	45	NA	NA	2.7	NA	55	0.148	NA	179	14.9	3.4	1
COVID-19	39	mild	A106			2020-03-26	2020-04-23	2020-02-29	34	M	No	No	No	No	No	No	No	No	No	No	Yes	No	No	No	No	No	Yes	No	Yes	No	No	Dequalinium Chloride Lozenge	193	0	49.5	60	0.465116	14.2	NA	NA	7	0.98	94	0.12	NA	142	16.1	4.49	0
COVID-19	40	moderate	A141			2020-03-16	2020-05-04	2020-04-17	34	F	No	No	No	No	No	No	No	No	No	No	No	No	No	No	No	No	Yes	No	Yes	No	No	1.Augmentin 2.Dequalinium Chloride Lozenge	296	0	37.1	38	0.452381	14	19.1	NA	3.5	NA	67	0.773	NA	181	14.1	6.5	0
COVID-19	41	moderate	A69			NA	2020-04-17	2020-04-17	37	F	No	No	No	No	No	No	No	No	No	No	No	No	No	No	No	No	Yes	No	Yes	Yes	No	Not on antibiotic	180	0	32.8	42	0.5	12	15.6	NA	2.8	NA	60	1.229	NA	159	12.9	5	0
COVID-19	42	moderate	A86			NA	2020-04-19	2020-04-10	35	M	No	No	No	No	No	No	No	No	No	No	No	No	No	No	No	No	No	No	No	No	No	Not on antibiotic	208	0	44.1	50	0.47619	49	29.5	NA	19.2	NA	85	0.027	NA	225	16.6	10.7	0
COVID-19	43	mild	A113			2020-03-12	2020-04-27	2020-04-18	37	F	No	No	No	No	No	No	Yes	No	No	No	No	No	No	No	No	No	Yes	No	Yes	Yes	No	1. Augmentin 2.Dequalinium Chloride Lozenge	167	0	40.3	48	0.461538	6.4	NA	NA	4	0.94	57	0.09	NA	160	12.9	3.93	0
COVID-19	44	moderate	A66			NA	2020-04-12	2020-03-30	36	M	NA	NA	NA	NA	NA	NA	NA	NA	NA	NA	NA	NA	NA	NA	NA	NA	Yes	No	Yes	Yes	No	Not on antibiotic	169	0	42.6	59	0.457364	54.5	NA	NA	8	NA	79	0.95	NA	NA	14.5	7.79	0
COVID-19	45	mild	A84			NA	2020-04-11	2020-04-11	15	F	No	No	No	No	No	No	No	No	No	No	No	No	No	No	No	No	No	No	No	No	No	Not on antibiotic	225	0	44.8	69	0.539062	9	NA	NA	2.8	NA	72.6	0.19	NA	196	14.3	5.09	0
COVID-19	46	moderate	A27			2020-03-20	2020-04-11	2020-04-18	15	F	No	No	No	No	No	No	No	No	No	No	No	No	No	No	No	No	No	No	No	No	No	Not on antibiotic	290	0	39	55	0.317919	38	NA	NA	8.9	1.078	69	1.191	40	255	13.4	4.7	0
COVID-19	47	mild	A61			NA	2020-04-11	2020-04-10	16	F	No	No	No	No	No	No	No	No	No	No	No	No	No	No	No	No	No	No	No	No	No	Not on antibiotic	235	0	43.6	79	0.456647	40	NA	NA	13.1	1.1126	62	0.017	17	200	14.8	7.4	0
COVID-19	48	moderate	A103			2020-03-10	2020-04-28	2020-04-10	17	F	No	No	No	No	No	No	No	No	No	No	No	No	No	No	No	No	Yes	No	No	No	No	Not on antibiotic	132	1	43.3	72	0.416185	17	NA	NA	3.5	1.1299	51	0.004	6	145	13.4	4.7	0
COVID-19	49	mild	A71			NA	2020-04-22	2020-04-27	18	M	No	No	No	No	No	No	No	No	No	No	No	No	No	No	No	No	No	No	No	No	No	Not on antibiotic	284	0	42.1	60	0.289855	24	26.7	NA	6.4	NA	78	0.204	NA	202	15.4	6.9	0
COVID-19	50	mild	A99			2020-03-25	2020-05-12	2020-04-13	19	M	No	No	No	No	No	Yes	No	No	No	No	No	No	No	No	No	No	No	No	No	No	No	Not on antibiotic	198	0	43.6	81	0.771429	34	26.6	NA	9.5	NA	88	0.112	NA	191	16.7	6.3	0
COVID-19	51	mild	A90			NA	2020-04-12	2020-04-05	19	M	No	No	No	No	No	No	No	No	No	No	No	No	No	No	No	No	No	No	No	No	No	Not on antibiotic	245	0	38.9	117	1.11429	14	23.3	NA	6.2	NA	66	0.022	NA	155	15.4	5.7	0
COVID-19	52	mild	A96			NA	2020-04-24	2020-04-08	19	M	No	No	No	No	No	No	No	No	No	No	No	No	No	No	No	No	No	No	No	No	No	Not on antibiotic	188	0	40.2	55	0.52381	26	NA	NA	9	NA	89	0.024	NA	158	16.6	7.5	0
COVID-19	53	moderate	A79			NA	2020-04-10	2020-04-13	20	F	No	No	No	No	No	Yes	No	Yes	No	No	No	No	No	No	No	No	No	No	No	No	No	Augmentin	290	0	44.8	66	0.785714	14	31.2	NA	6.6	NA	63	0.025	NA	290	14.8	8.5	0
COVID-19	54	mild	A82			NA	2020-05-05	2020-04-03	20	M	No	No	No	No	No	No	No	No	No	No	No	No	No	No	No	No	No	No	No	No	No	Not on antibiotic	128	1	34.6	66	0.628571	23	21.8	NA	6.4	NA	90	0.166	NA	144	14.9	6	0
COVID-19	55	mild	A87			NA	2020-04-24	2020-04-02	22	M	No	No	No	No	No	No	No	No	No	No	No	No	No	No	No	No	No	No	No	No	No	Not on antibiotic	279	0	38.2	99	0.942857	21	18.5	NA	13.1	NA	81	0.032	NA	169	13.8	6.8	0
COVID-19	56	mild	A132			NA	2020-04-15	2020-03-29	25	M	No	No	No	No	No	No	No	No	No	No	No	No	No	No	No	No	Yes	No	Yes	Yes	No	Not on antibiotic	126	1	49.6	66	0.511628	6.3	51	50	7	NA	91	0.24	8	204	15.9	4.83	0
COVID-19	57	mild	A11			NA	2020-04-24	2020-04-07	25	M	No	No	No	No	No	No	No	No	No	No	No	No	No	No	No	No	No	No	No	No	No	Not on antibiotic	239	0	39	55	0.521822	18	NA	NA	17	NA	102	0.5	NA	152	16	4.7	0
COVID-19	58	mild	A72			NA	2020-04-28	2020-04-21	26	F	No	No	No	No	No	No	No	No	No	No	No	No	No	No	No	No	No	No	No	No	No	Not on antibiotic	266	0	45.6	53	0.630952	11	NA	NA	4.9	NA	51	0.016	NA	164	13.8	4.5	0
COVID-19	59	moderate	A74			NA	2020-04-07	2020-04-27	26	M	No	No	No	No	No	No	No	No	No	No	No	No	No	No	No	No	No	No	No	No	No	Not on antibiotic	199	0	40.3	88	0.838095	17	19	NA	11.9	NA	87	1.036	NA	173	15.7	4.5	0
COVID-19	60	mild	A120			2020-03-16	2020-04-18	2020-04-10	27	F	No	No	No	No	No	No	No	No	No	No	No	No	No	No	No	No	No	No	No	No	No	Not on antibiotic	274	0	38.1	42	0.5	14	19.1	NA	8	NA	67	0.039	NA	142	12.5	6.1	0
COVID-19	61	mild	A131			2020-03-12	2020-04-02	2020-03-30	28	F	NA	NA	NA	NA	NA	NA	NA	NA	NA	NA	NA	NA	NA	NA	NA	NA	Yes	Yes	No	No	No	1.Augmentin+Doxycycline hyclate 2.Dequalinium Chloride Lozenge	127	1	49	45	0.432692	29.7	NA	NA	6	NA	77	0.01	NA	NA	14.3	3.62	0
COVID-19	62	mild	A123			2020-03-15	2020-05-07	2020-03-27	29	F	No	No	No	No	No	No	No	No	No	No	No	No	No	No	No	No	Yes	No	No	No	No	1.Augmentin 2.Dequalinium Chloride Lozenge	271	0	46.2	74	0.711538	31.6	NA	NA	5	NA	77	0.25	NA	NA	13.3	4.39	0
COVID-19	63	mild	A125			2020-03-18	2020-03-31	2020-03-27	33	F	No	No	No	No	No	No	No	No	No	No	No	No	No	No	No	No	No	No	No	No	No	Augmentin	212	0	36.3	36	0.428571	17	31.3	NA	4	NA	68	0.52	NA	213	13.7	3.8	0
COVID-19	64	moderate	M1			NA	2020-03-12	2020-03-23	47	F	No	No	No	No	No	No	No	No	No	No	No	No	No	No	No	No	No	No	No	No	No	Not on antibiotic	321	0	36.4	70	0.833333	32	21.2	NA	5.1	NA	51	0.61	NA	233	12.3	6.9	0
COVID-19	65	NA	A70			NA	2020-04-18	2020-05-03	5	M	No	No	No	No	No	No	No	No	No	No	No	No	No	No	No	No	No	No	No	No	No	Not on antibiotic	NA	NA	NA	NA	NA	NA	NA	NA	NA	NA	NA	NA	NA	NA	NA	NA	NA
COVID-19	66	mild	A67			NA	2020-05-15	2020-04-25	2	M	No	No	No	No	No	No	No	No	No	No	No	No	No	No	No	No	No	No	No	No	No	Not on antibiotic	303	0	51	196	0.515789	13	NA	NA	4	NA	26	0.01	12	209	12.5	10.5	0
COVID-19	67	moderate	A76			NA	2020-04-17	2020-05-12	25	F	No	No	No	No	No	No	No	No	No	No	No	No	No	No	No	No	No	No	No	No	No	Augmentin	184	0	35.8	41	0.488095	14	21.3	NA	6.3	NA	54	1.122	NA	218	13.9	3.8	0
COVID-19	68	mild	A114			2020-03-24	2020-04-28	2020-04-15	40	F	No	No	No	No	No	No	No	No	No	No	No	No	No	No	No	No	No	No	No	No	No	1. Augmentin 2.Dequalinium Chloride Lozenge	263	0	37.2	71	0.845238	25	21.4	NA	6.4	NA	47	0.418	NA	150	14.4	7.3	0
COVID-19	69	mild	A33			2020-03-26	2020-05-11	2020-04-16	20	M	No	No	No	No	No	No	No	No	No	No	No	No	No	No	No	No	No	No	No	No	No	Not on antibiotic	162	0	38.9	59	0.561905	15	19.9	NA	11.8	0.99	89	0.026	4	130	15.7	4.7	0
COVID-19	70	mild	A107			NA	2020-04-09	2020-04-17	16	F	No	No	No	No	No	No	No	No	No	No	No	No	No	No	Yes	No	No	No	No	No	No	Not on antibiotic	269	0	43.8	87	0.50289	29	NA	NA	8	0.9913	53	0.015	NA	168	15	6.2	0
COVID-19	71	mild	A65			NA	2020-04-08	2020-03-03	39	M	Yes	No	No	No	No	No	No	No	No	No	No	No	No	No	No	No	Yes	No	Yes	Yes	No	Not on antibiotic	256	0	52	48	0.372093	27.7	NA	NA	6	NA	99	0.6	NA	NA	15.8	6.15	0
COVID-19	72	mild	A118			2020-03-30	2020-05-12	2020-04-04	32	F	No	No	No	No	No	No	No	No	No	No	No	No	No	No	No	No	No	No	No	No	No	Not on antibiotic	182	0	37.1	43	0.511905	9	19.8	NA	2.6	1.0087	58	0.155	NA	134	13.8	1.3	1
COVID-19	73	moderate	A78			NA	2020-04-21	2020-05-09	63	F	No	No	No	No	No	No	No	No	No	No	No	No	No	No	No	No	No	No	No	No	Yes	Augmentin	161	0	36	64	0.441379	21	26.2	22	10.6	0.9496	52	1.539	NA	216	12.5	5.1	0
COVID-19	74	moderate	A112			2020-03-14	2020-04-05	2020-04-13	29	M	No	No	No	No	No	No	No	No	No	No	No	No	No	No	No	No	Yes	No	Yes	Yes	No	1. Augmentin 2.Dequalinium Chloride Lozenge	190	0	48.5	73	0.565891	25.1	NA	NA	7	NA	92	0.4	NA	NA	16.3	5.14	0
COVID-19	75	mild	A97			NA	2020-04-25	2020-03-30	37	M	No	No	No	No	No	No	No	No	No	No	No	No	No	No	No	No	No	No	No	No	No	Not on antibiotic	342	0	37.4	70	0.666667	40	20	NA	13.8	NA	91	0.058	NA	203	14.6	8.4	0
COVID-19	76	moderate	A73			NA	2020-04-14	2020-04-06	59	F	No	No	No	No	No	No	No	No	No	Yes	No	No	No	No	No	No	No	No	No	No	No	Not on antibiotic	259	0	41.3	88	0.606897	13	23.1	NA	5.9	NA	64	0.662	NA	203	13.4	9.8	0
COVID-19	77	moderate	J1			2020-02-12	2020-03-13	2020-03-02	70	F	Yes	No	No	Yes	No	No	No	No	No	No	No	No	No	No	No	No	Yes	No	Yes	Yes	No	1. Piperacillin+Tazobactam injection 2.Ceftrixaxone Disodium	427	0	43.3	115	1.10577	13.7	19	22	5	NA	56	0.266	14	224	14.2	12.08	0
COVID-19	78	mild	A68			NA	2020-04-24	2020-03-02	48	M	Yes	No	No	No	No	No	No	No	No	No	No	No	No	No	No	Yes	No	No	No	No	No	Not on antibiotic	443	0	42	79	0.752381	58	37.7	NA	8.2	NA	77	0.584	NA	166	14.7	14.6	0
COVID-19	79	asymptomatic	A63			2020-03-30	2020-05-12	2020-04-03	2	M	No	No	No	No	No	No	No	No	No	No	No	No	No	No	No	No	No	No	No	No	No	Not on antibiotic	NA	NA	NA	NA	NA	NA	NA	NA	NA	NA	NA	NA	NA	NA	NA	NA	NA
COVID-19	80	mild	A80			NA	2020-04-15	2020-04-28	33	M	No	No	No	No	No	No	No	No	No	No	No	No	No	No	No	No	No	No	No	No	No	Dequalinium Chloride Lozenge	275	0	40.1	66	0.628571	73	23.9	NA	7.2	NA	100	0.21	NA	236	16.2	8.9	0
COVID-19	81	mild	A137			2020-03-16	2020-04-02	2020-04-28	28	F	No	No	No	No	No	No	No	No	No	No	No	No	No	No	No	No	No	No	No	No	No	Not on antibiotic	266	0	42.8	42	0.5	11	NA	NA	6.9	NA	61	0.039	NA	141	14.6	6.1	0
COVID-19	82	asymptomatic	A53			2020-04-05	2020-05-12	2020-03-30	17	M	No	No	No	No	No	No	No	No	No	No	No	No	No	No	No	No	No	No	No	No	No	Dequalinium Chloride Lozenge	NA	NA	NA	NA	NA	NA	NA	NA	NA	NA	NA	NA	NA	NA	NA	NA	NA
COVID-19	83	mild	A54			NA	2020-04-11	2020-05-07	17	F	No	No	No	No	No	No	No	No	No	No	No	No	No	No	No	No	No	No	No	No	No	Not on antibiotic	NA	NA	NA	NA	NA	NA	NA	NA	NA	NA	NA	NA	NA	NA	NA	NA	NA
COVID-19	84	mild	A101			2020-03-18	2020-04-21	2020-04-10	17	M	No	No	No	No	No	No	No	No	No	No	No	No	No	No	No	No	No	No	No	No	No	Not on antibiotic	308	0	40.9	82	0.396135	10	18.5	NA	15.8	1.1213	65	0.033	NA	203	15.1	6.4	0
COVID-19	85	moderate	A85			NA	2020-04-24	2020-04-14	18	M	No	No	No	No	No	No	No	No	No	No	No	No	No	No	No	No	Yes	No	Yes	No	Yes	Not on antibiotic	199	0	41	79	0.381643	168	119.7	NA	6.6	0.9479	86	1.753	NA	283	13.6	4.6	0
COVID-19	86	mild	A121			2020-03-19	2020-04-20	2020-04-13	17	M	No	No	No	No	No	No	No	No	No	No	No	No	No	No	No	No	No	No	No	No	No	Not on antibiotic	267	0	44.7	122	0.589372	21	NA	NA	7.9	1.1126	79	0.302	7	180	15.7	7	0
COVID-19	87	moderate	B2			2020-01-30	2020-02-24	2020-02-18	56	F	No	No	No	No	No	No	No	No	No	No	No	No	No	No	No	No	Yes	No	Yes	No	No	Not on antibiotic	134	1	38.5	75	0.517241	33	NA	NA	5.2	1.0084	52	0.569	NA	264	13.9	3.5	0
COVID-19	88	moderate	A93			2020-03-18	2020-04-07	2020-03-22	43	F	No	No	No	No	No	No	No	No	No	No	No	No	No	No	No	Yes	No	No	No	No	No	Not on antibiotic	217	0	37.2	68	0.809524	16	17.9	NA	4.3	NA	51	0.412	NA	168	14.4	4.6	0
COVID-19	89	moderate	A20			2020-03-22	2020-04-21	2020-04-20	48	M	No	No	No	No	No	No	No	No	No	No	No	No	No	No	No	No	No	No	No	No	No	Augmentin	201	0	36.4	61	0.580952	27	20.6	NA	6.5	1.0953	63	0.048	NA	129	13.9	6.4	0
COVID-19	90	moderate	A77			NA	2020-04-30	2020-04-19	49	M	No	No	No	No	No	No	No	No	No	No	Yes	No	No	No	No	No	No	No	No	No	No	Augmentin	191	0	39	74	0.704762	31	24.4	NA	15.2	NA	94	0.367	NA	187	14.6	5.9	0
COVID-19	91	mild	A98			NA	2020-05-09	2020-04-03	54	F	No	No	No	No	No	No	No	No	No	No	No	No	No	No	No	No	No	No	No	No	Yes	Augmentin	209	0	42	90	1	16	27.5	NA	10.8	NA	73	0.292	NA	223	13.8	5.7	0
COVID-19	92	moderate	A128			2020-03-18	2020-04-14	2020-04-07	54	M	No	No	No	No	No	No	No	No	No	No	Yes	No	No	No	No	No	No	No	No	No	Yes	Augmentin	190	0	39.14	48	0.285714	30	46	NA	6	1.03	99.7	0.71	19	319	14.3	4.65	0
COVID-19	93	moderate	A75			NA	2020-05-12	2020-04-11	75	F	No	No	No	No	No	No	No	No	No	No	No	No	No	No	No	No	Yes	No	Yes	No	No	Not on antibiotic	355	0	29.3	76	0.524138	42	41.9	NA	13.6	NA	93	7.489	NA	368	12	8.7	0
COVID-19	94	moderate	A110			2020-03-29	2020-04-23	2020-04-18	59	M	No	No	No	No	No	No	No	No	No	No	No	No	No	No	No	No	Yes	No	Yes	No	No	Augmentin	235	0	27.4	70	0.666667	102	77.8	NA	5.8	NA	76	10.819	NA	381	14.8	8	0
COVID-19	95	severe	D5			2020-01-30	2020-02-22	2020-02-19	70	M	No	Yes	Yes	No	No	No	No	No	Yes	No	No	No	No	No	No	No	Yes	No	No	No	No	1.Augmentin 2.Doxycycline hyclate	220	0	38	83	0.643411	35.9	22	57	14	NA	82	8.83	117	242	13.2	5.95	0
COVID-19	96	critical	A13			2020-03-08	2020-05-05	2020-04-16	59	M	No	No	No	No	Yes	No	No	No	No	No	No	No	No	No	No	No	Yes	No	Yes	Yes	No	1.Augmentin 2.Piperacillin+Tazobactam injection 3.Vancomycin 4.Meropenem	163	0	41	41	0.390476	36	NA	NA	5	1	83	7.68	NA	187	14.5	5.7	0
COVID-19	97	mild	A115			2020-03-31	2020-04-27	2020-04-19	71	F	No	No	No	No	No	No	No	No	No	No	No	No	No	No	No	No	No	No	No	No	Yes	Augmentin	109	1	41.1	46	0.317241	5	27	NA	4.9	1.05	59	1.341	35	218	12.8	6.1	0
COVID-19	98	mild	A127			2020-03-18	2020-04-18	2020-04-03	72	F	Yes	No	No	No	No	No	No	No	No	No	No	No	No	No	No	No	No	No	No	No	Yes	Augmentin	170	0	27.9	65	0.448276	19	34.4	NA	7.3	NA	58	2.92	NA	370	13.6	4.5	0
non-COVID-19	1		X345						40	M	No	No	No	No	No	No	No	No	No	No	No	No	No	No	No	No	No	No	No	No	No	N
non-COVID-19	2		X349						48	M	No	No	No	No	No	No	No	No	No	No	No	No	No	No	No	No	No	No	No	No	No	N
non-COVID-19	3		X353						50	M	No	No	No	No	No	No	No	No	No	No	No	No	No	No	No	No	No	No	No	No	No	N
non-COVID-19	4		X357						48	M	No	Yes	No	No	No	No	No	No	No	No	No	No	No	No	Yes	No	No	No	No	No	No	N
non-COVID-19	5		X358						49	F	No	No	No	No	No	No	No	No	Yes	No	No	No	Yes	No	No	No	No	No	No	No	No	N
non-COVID-19	6		X361						46	F	No	No	No	No	No	No	No	No	No	No	No	No	Yes	Yes	No	No	No	No	No	No	No	N
non-COVID-19	7		X367						22	F	No	No	No	No	No	No	No	No	No	No	No	Yes	Yes	No	No	No	No	No	No	No	No	Y
non-COVID-19	8		X370						24	F	No	No	No	No	No	No	No	No	No	No	No	No	No	No	No	No	No	No	No	No	No	N
non-COVID-19	9		X371						35	M	No	No	No	No	No	No	No	No	No	No	No	Yes	No	No	No	Yes	No	No	No	No	No	Y
non-COVID-19	10		X373						29	M	No	No	No	No	No	No	No	No	No	No	No	No	No	No	No	No	No	No	No	No	No	N
non-COVID-19	11		X376						23	F	No	No	No	No	No	Yes	No	No	No	No	No	Yes	No	No	No	No	No	No	No	No	No	N
non-COVID-19	12		X377						23	M	No	No	No	No	No	No	No	No	No	No	No	No	No	No	No	No	No	No	No	No	No	N
non-COVID-19	13		X382						22	F	No	No	No	No	No	No	No	No	No	No	No	Yes	No	No	No	Yes	No	No	No	No	No	N
non-COVID-19	14		X386						22	F	No	No	No	No	No	Yes	No	No	No	No	No	Yes	Yes	No	No	No	No	No	No	No	No	N
non-COVID-19	15		X389						30	F	No	No	No	No	No	No	No	No	No	No	No	No	No	No	No	No	No	No	No	No	No	N
non-COVID-19	16		X390						46	M	No	No	No	No	No	No	No	No	No	No	No	No	No	No	No	No	No	No	No	No	No	N
non-COVID-19	17		X392						48	M	No	No	No	No	No	No	No	No	No	No	No	No	No	No	No	No	No	No	No	No	No	N
non-COVID-19	18		X395						48	F	No	No	No	No	No	No	No	No	No	No	No	Yes	Yes	Yes	No	No	No	No	No	No	No	N
non-COVID-19	19		X396						46	M	No	No	No	No	No	No	No	No	No	No	No	No	No	No	No	No	No	No	No	No	No	N
non-COVID-19	20		X397						48	F	No	No	No	No	No	No	No	No	No	No	No	No	No	No	No	No	No	No	No	No	No	Y
non-COVID-19	21		X399						48	F	No	No	No	No	No	No	No	No	No	No	No	No	Yes	Yes	No	No	No	No	No	No	No	N
non-COVID-19	22		X400						21	F	No	No	No	No	No	No	No	No	No	No	No	No	No	No	No	No	No	No	No	No	No	N
non-COVID-19	23		X404						33	F	No	No	No	No	No	Yes	No	No	No	No	No	Yes	No	No	No	No	No	No	No	No	No	N
non-COVID-19	24		X405						25	M	No	No	No	No	No	No	No	Yes	No	No	No	Yes	No	No	No	No	No	No	No	No	No	N
non-COVID-19	25		X412						22	F	No	No	No	No	No	No	No	No	No	No	No	No	No	No	No	No	No	No	No	No	No	N
non-COVID-19	26		X413						48	F	No	No	No	No	No	No	No	No	No	No	No	Yes	No	No	No	No	No	No	No	No	No	N
non-COVID-19	27		X415						23	M	No	No	No	No	No	No	No	No	No	No	No	No	No	No	No	No	No	No	No	No	No	N
non-COVID-19	28		X417						21	M	No	No	No	No	No	No	No	No	No	No	No	No	No	No	No	No	No	No	No	No	No	N
non-COVID-19	29		X419						21	M	No	No	No	No	No	No	No	No	No	No	No	No	No	No	No	No	No	No	No	No	No	N
non-COVID-19	30		X422						47	M	No	No	No	No	No	No	No	No	No	No	No	No	Yes	Yes	No	No	No	No	No	No	No	N
non-COVID-19	31		CL31						51	M	Yes	No	No	No	No	No	No	No	No	No	No	No	No	No	No	No	No	No	No	No	No	N
non-COVID-19	32		CL32						44	M	No	No	No	No	No	No	No	No	No	No	No	No	No	No	No	No	No	No	No	No	No	N
non-COVID-19	33		CL33						48	M	No	No	No	No	No	No	No	No	No	No	No	No	No	No	No	No	No	No	No	No	No	N
non-COVID-19	34		CL34						43	F	No	No	No	No	No	No	No	No	No	No	No	No	No	No	No	No	No	No	No	No	No	N
non-COVID-19	35		CL35						49	M	No	No	No	No	No	No	No	No	No	No	No	No	No	No	No	No	No	No	No	No	No	N
non-COVID-19	36		CL36						49	M	No	No	No	No	No	No	No	No	No	No	No	No	No	No	No	No	No	No	No	No	No	N
non-COVID-19	37		CL37						58	M	No	No	No	No	No	No	No	No	No	No	No	No	No	No	No	No	No	No	No	No	No	N
non-COVID-19	38		CL38						50	F	Yes	No	No	No	No	No	No	No	No	No	No	No	No	No	No	No	No	No	No	No	No	N
non-COVID-19	39		CL39						48	M	No	No	No	No	No	No	No	No	No	No	No	No	No	No	No	No	No	No	No	No	No	N
non-COVID-19	40		CL40						62	F	No	No	No	No	No	No	No	No	No	No	No	No	No	No	No	No	No	No	No	No	No	N
non-COVID-19	41		CL41						48	F	No	No	No	No	No	No	No	No	No	No	No	No	No	No	No	No	No	No	No	No	No	N
non-COVID-19	42		CL42						54	F	Yes	No	No	No	No	No	No	No	No	No	No	No	No	No	No	No	No	No	No	No	No	N
non-COVID-19	43		CL43						47	F	No	No	No	No	No	No	No	No	No	No	No	No	No	No	No	No	No	No	No	No	No	N
non-COVID-19	44		CL44						46	F	No	No	No	No	No	No	No	No	No	No	No	No	No	No	No	No	No	No	No	No	No	N
non-COVID-19	45		CL45						53	F	Yes	No	No	No	No	No	No	No	No	No	No	No	No	No	No	No	No	No	No	No	No	N
non-COVID-19	46		CL46						41	M	No	No	No	No	No	No	No	No	No	No	No	No	No	No	No	No	No	No	No	No	No	N
non-COVID-19	47		CL47						56	F	No	No	No	No	No	No	No	No	No	No	No	No	No	No	No	No	No	No	No	No	No	N
non-COVID-19	48		CL48						47	F	No	No	No	No	No	No	No	No	No	No	No	No	No	No	No	No	No	No	No	No	No	N
non-COVID-19	49		CL49						46	F	No	No	No	No	No	No	No	No	No	No	No	No	No	No	No	No	No	No	No	No	No	N
non-COVID-19	50		CL50						48	F	No	No	No	No	No	No	No	No	No	No	No	No	No	No	No	No	No	No	No	No	No	N
non-COVID-19	51		CL51						46	M	No	No	No	No	No	No	No	No	No	No	No	No	No	No	No	No	No	No	No	No	No	N
non-COVID-19	52		CL52						29	M	No	No	No	No	No	No	No	No	No	No	No	No	No	No	No	No	No	No	No	No	No	N
non-COVID-19	53		CL53						47	F	No	No	No	No	No	No	No	No	No	No	No	No	No	No	No	No	No	No	No	No	No	N
non-COVID-19	54		CL54						29	F	No	No	No	No	No	No	No	No	No	No	No	No	No	No	No	No	No	No	No	No	No	N
non-COVID-19	55		CL55						45	M	No	No	No	No	No	No	No	No	No	No	No	No	No	No	No	No	No	No	No	No	No	N
non-COVID-19	56		CL56						48	F	No	No	No	No	No	No	No	No	No	No	No	No	No	No	No	No	No	No	No	No	No	N
non-COVID-19	57		CL57						48	F	No	No	No	No	No	No	No	No	No	No	No	No	No	No	No	No	No	No	No	No	No	N
non-COVID-19	58		CL58						28	F	No	No	No	No	No	No	No	No	No	No	No	No	No	No	No	No	No	No	No	No	No	N
non-COVID-19	59		CL59						37	F	No	No	No	No	No	No	No	No	No	No	No	No	No	No	No	No	No	No	No	No	No	N
non-COVID-19	60		CL60						68	F	No	No	No	No	No	No	No	No	No	No	No	No	No	No	No	No	No	No	No	No	No	N
non-COVID-19	61		CL61						62	F	Yes	No	No	No	No	No	No	No	No	No	No	No	No	No	No	No	No	No	No	No	No	N
non-COVID-19	62		CL62						63	F	Yes	No	No	No	No	No	No	No	No	No	No	No	No	No	No	No	No	No	No	No	No	N
non-COVID-19	63		CL63						52	M	No	No	No	No	No	No	No	No	No	No	No	No	No	No	No	No	No	No	No	No	No	N
non-COVID-19	64		CL64						66	F	Yes	No	No	No	No	No	No	No	No	No	No	No	No	No	No	No	No	No	No	No	No	N
non-COVID-19	65		CL65						61	M	No	No	No	No	No	No	No	No	No	No	No	No	No	No	No	No	No	No	No	No	No	N
non-COVID-19	66		CL66						62	F	No	No	No	No	No	No	No	No	No	No	No	No	No	No	No	No	No	No	No	No	No	N
non-COVID-19	67		CL67						64	F	Yes	No	No	No	No	No	No	No	No	No	No	No	No	No	No	No	No	No	No	No	No	N
non-COVID-19	68		CL68						60	M	Yes	No	No	No	No	No	No	No	No	No	No	No	No	No	No	No	No	No	No	No	No	N
non-COVID-19	69		CL69						62	F	No	No	No	No	No	No	No	No	No	No	No	No	No	No	No	No	No	No	No	No	No	N
non-COVID-19	70		CL70						51	F	No	No	No	No	No	No	No	No	No	No	No	No	No	No	No	No	No	No	No	No	No	N
non-COVID-19	71		CL71						61	F	No	No	No	No	No	No	No	No	No	No	No	No	No	No	No	No	No	No	No	No	No	N
non-COVID-19	72		CL72						56	F	No	No	No	No	No	No	No	No	No	No	No	No	No	No	No	No	No	No	No	No	No	N
non-COVID-19	73		CL73						60	M	No	No	No	No	No	No	No	No	No	No	No	No	No	No	No	No	No	No	No	No	No	N
non-COVID-19	74		CL74						68	M	No	No	No	No	No	No	No	No	No	No	No	No	No	No	No	No	No	No	No	No	No	N
non-COVID-19	75		CL75						55	F	No	No	No	No	No	No	No	No	No	No	No	No	No	No	No	No	No	No	No	No	No	N
non-COVID-19	76		CL76						60	F	No	No	No	No	No	No	No	No	No	No	No	No	No	No	No	No	No	No	No	No	No	N
non-COVID-19	77		CL77						56	M	No	No	No	No	No	No	No	No	No	No	No	No	No	No	No	No	No	No	No	No	No	N
non-COVID-19	78		CL78						60	M	Yes	No	No	No	No	No	No	No	No	No	No	No	No	No	No	No	No	No	No	No	No	N
[truncated: 5 more columns]
